# Supplementary material for: Impact of Sample Type and DNA Isolation Procedure on Genomic Inference of Microbiome Composition
Source: mSystems. 2016 Oct 18;1(5):e00095-16. doi: 10.1128/mSystems.00095-16 (PMC5080404; doi:10.1128/mSystems.00095-16)
Supplement: Table S1 [file sys005162057st1.xlsx]

## Sheet: Table.S1A DNA Quantity&Quality
Table S1: Nucleic acid measurements.		Fecal Sample Type
Table S1A. DNA concentration, purity, and stability.
		HUMAN										PIG										SEWAGE
		Nucleic acid quantitation						DNA stability at 22 degree C****				Nucleic acid quantitation						DNA stability at 22 degree C****				Nucleic acid quantitation						DNA stability at 22 degree C****
		DNA concentration		DNA Purity				DNA conc. after 2 days		DNA conc. after 7 days		DNA concentration		DNA Purity				DNA conc. after 2 days		DNA conc. after 7 days		DNA concentration		DNA Purity				DNA conc. after 2 days		DNA conc. after 7 days
	DNA extraction method*	DNA conc. [ng/ul]	SE	DNA A260/280**	SE	DNA A260/230***	SE	DNA conc. [ng/ul]	SE	DNA conc. [ng/ul]	SE	DNA conc. [ng/ul]	SE	DNA A260/280**	SE	DNA A260/230***	SE	DNA conc. [ng/ul]	SE	DNA conc. [ng/ul]	SE	DNA conc. [ng/ul]	SE	DNA A260/280**	SE	DNA A260/230***	SE	DNA conc. [ng/ul]	SE	DNA conc. [ng/ul]	SE
A	InnuPURE Stool DNA [A]	2.23	0.73	2.15	0.23	1.19	0.54	ND	ND	ND	ND	13.3	0.7	1.99	0.03	1.81	0.01	ND	ND	ND	ND	<0.01	-	<0	3.22	1.28	0.36	ND	ND	ND	ND
E	MagNA Pure LC DNA isolation Kit [A]	42.45	9.45	1.52	0.01	0.75	0.02	33.75	3.15	33.35	0.65	4.66	4.65	1.62	0.14	0.83	0.09	9.88	0.22	9.69	0.28	13.75	1.55	1.76	0.16	1.12	0.11	13.35	0.75	14.15	0.55
G	Easy-DNATM gDNA Purification Kit	78.27	4.48	1.97	0.01	2.02	0.02	61.93	15.3	33.47	6.3	50.43	8.29	1.77	0.02	1.55	0.06	68.7	5.07	74.57	4.14	6.19	1.32	1.77	0.03	0.53	0.07	4.85	0.92	4.5	0.71
C	MP FastDNATM Spin Kit	11.7	0.4	2	0.03	0.36	0.05	ND	ND	ND	ND	14	0.4	1.92	0.03	0.98	0.09	ND	ND	ND	ND	1.5	0.07	2.4	0.27	0.02	0	ND	ND	ND	ND
B	PowerSoil® DNA Isolation kit	1.85	0.1	1.46	0.02	1.46	0.02	ND	ND	ND	ND	1.24	0.24	1.52	0.1	0.41	0.005	ND	ND	ND	ND	<0.01	-	1.96	0.34	0.53	0.06	ND	ND	ND	ND
F	QIAamp® DNA Stool Mini Kit	30.43	1.22	2.08	0.02	1.73	0.07	28.33	0.24	28.07	0.55	25.33	0.64	1.98	0.02	1.38	0.07	23.6	0.72	23.5	0.78	<0.01	-	2.25	0.07	0.26	0.02	<0.01	-	<0.01	-
D	QIAamp® DNA Stool Mini Kit +BB	13.35	1.25	1.98	0.12	0.75	0.12	ND	ND	ND	ND	26.75	13.03	2.06	0.08	1.03	0.18	ND	ND	ND	ND	1.2	0.04	2.48	0.24	0.17	0.02	ND	ND	ND	ND
	*Duplicate sample aliquods were extracted using procedure A, B, C, D, E. Triplicate sample aliquods were extracted using procedure F, G.
	** Expected ~1.7 to ~ 2.0
	*** Expected ~2.0 to ~2.2
	****Expected >95% after 2-7 days incubation at room temperature
	ND=Not determined

## Sheet: Table.S1B Richness & Diversity
Table S1B. Microbiome richness and diversity.
		HUMAN								PIG								SEWAGE
		16S rRNA gene profiling				Metagenomics				16S rRNA gene profiling				Metagenomics				16S rRNA gene profiling				Metagenomics
		Richness		Diversity		Richness		Diversity		Richness		Alpha Diversity		Richness		Alpha Diversity		Richness		Alpha Diversity		Richness		Alpha Diversity
	DNA extraction procedure*	Chao1	SE	Shannon index	SE	Chao1	SE	Shannon index	SE	Chao1	SE	Shannon index	SE	Chao1	SE	Shannon index	SE	Chao1	SE	Shannon index	SE	Chao1	SE	Shannon index	SE
A	InnuPURE Stool DNA [A]	151.25	0.58	4.56	0.07	ND	-	ND	-	320.78	9.46	5.82	0.08	ND	-	ND	-	577.67	-	7.09	-	ND	-	ND	-
E	MagNA Pure LC DNA isolation Kit [A]	134.59	9.21	3.62	0.36	250.339	12.4389	2.25773	0.138696	387.82	22.04	6.52	0.02	616.453	45.792	4.83939	0.114513	455.71	7.69	6.78	0.09	ND	-	ND	-
G	Easy-DNATM gDNA Purification Kit	90.52	14.66	3.88	0.18	309.426	9.74587	3.89966	0.0165188	302.63	20.15	5.88	0.14	593.609	12.9449	4.52274	0.112966	501.08	18.01	6.83	0.11	ND	-	ND	-
C	MP FastDNATM Spin Kit	161.82	5.33	5.02	0.14	ND	-	ND	-	109.9	7.52	3.37	0.06	ND	-	ND	-	499.81	7.48	6.96	0.02	ND	-	ND	-
B	PowerSoil® DNA Isolation kit	160.9	-	4.38	-	ND	-	ND	-	431.11	17.86	6.77	0.16	ND	-	ND	-	505.42	47.02	6.71	0.12	ND	-	ND	-
F	QIAamp® DNA Stool Mini Kit	117.04	2.34	3.2	0.02	243.493	8.37035	1.82859	0.0180384	355.07	1.14	6.33	0.02	508.545	4.60775	3.48289	0.112983	483.96	7.48	6.7	0.01	ND	-	ND	-
D	QIAamp® DNA Stool Mini Kit +BB	169.69	8.62	4.59	0.01	ND	-	ND	-	373.97	-	6.36	-	ND	-	ND	-	503.87	18.27	6.97	0.18	ND	-	ND	-
	*Duplicate sample aliquods were extracted using procedure A, B, C, D, E. Triplicate sample aliquods were extracted using procedure F, G.
	ND=Not determined
