# Supplementary material for: Impact of Sample Type and DNA Isolation Procedure on Genomic Inference of Microbiome Composition
Source: mSystems. 2016 Oct 18;1(5):e00095-16. doi: 10.1128/mSystems.00095-16 (PMC5080404; doi:10.1128/mSystems.00095-16)
Supplement: Table S3 [file sys005162057st3.xlsx]

## Sheet: Table S3 DNA Quantity&Quality
Table S3. DNA concentration, purity, and stability for modified DNA extraction procedures.
	PIG
	Nucleic acid quantitation						DNA stability at 22 degree C****
	DNA concentration		DNA Purity				DNA conc. after 2 days		DNA conc. after 7 days
DNA extraction methods including modification*	DNA conc. [ng/ul]	SE	DNA A260/280**	SE	DNA A260/230***	SE	DNA conc. [ng/ul]	SE	DNA conc. [ng/ul]	SE
QIAamp® DNA Stool Mini Kit	48	1.25831	ND	-	ND	-	46.5333	1.93592	43.9667	2.18658
QIAamp® DNA Stool Mini Kit | +Bead-Beating (Lysing Matrix A)	56.8	1.90088	ND	-	ND	-	60.6333	1.05251	57.2333	2.88116
QIAamp® DNA Stool Mini Kit | +Bead-Beating (Lysing Matrix A) +DoubleAmountTransfer	100.2	10.6006	ND	-	ND	-	89.4	4.21426	90.7	1.04403
QIAamp® DNA Stool Mini Kit | PreTreatment +Bead-Beating (Lysing Matrix A)	8.32333	0.707044	ND	-	ND	-	8.45667	0.754748	9.66667	1.33669
QIAamp® DNA Stool Mini Kit | PreTreatment +Bead-Beating (Lysing Matrix A) +DoubleAmountTransfer	24.3667	6.30035	ND	-	ND	-	25.9	7.31369	18.0667	3.60432
QIAamp® Fast DNA Stool Mini Kit	17.5	1.2	2.02333	0.0185592	2.26	0.02	17.3667	1.47234	18.7	1.58745
QIAamp® Fast DNA Stool Mini Kit | +Bead-Beating (Lysing Matrix A) +DoubleAmountTransfer	40.8333	1.21701	1.93333	0.0120185	2.09667	0.0333333	42.9	1.76163	44.9667	2.05372
QIAamp® Fast DNA Stool Mini Kit | +Bead-Beating (Pathogen Lysis Tubes S) +DoubleAmountTransfer	43.6667	0.581187	2.02333	0.00333333	2.23333	0.0145297	57.7333	2.26961	47.8	1.38924
QIAamp® Fast DNA Stool Mini Kit | +Bead-Beating (Pathogen Lysis Tubes L) +DoubleAmountTransfer	42.1333	2.24821	1.97667	0.0145297	2.08667	0.0554777	53.8	2.08806	45.7667	0.484195
QIAamp® Fast DNA Stool Mini Kit | +Bead-Beating (Garnet Bead Tubes) +DoubleAmountTransfer	48.4667	2.68597	1.98667	0.00333333	2.15	0.02	62.9	4.50814	55.5667	5.32051
QIAamp® Fast DNA Stool Mini Kit | +Bead-Beating (A&A Bead Tubes) +DoubleAmountTransfer	43.9333	4.31676	1.97333	0.00333333	2.04667	0.0371184	57.5333	3.24465	48.9	4.37759
QIAamp® Fast DNA Stool Mini Kit | +Bead-Beating (Lysing Matrix A) +DoubleAmountTransfer	55.1667	5.57743	1.97333	0.0145297	2.05333	0.0768838	65.6333	2.04966	57.1667	1.8415
*Duplicate sample aliquods were extracted using these procedures.
** Expected ~1.7 to ~ 2.0
*** Expected ~2.0 to ~2.2
****Expected >95% after 2-7 days incubation at room temperature
ND=Not determined
